# Supplementary material for: Design of ion channel blocking, toxin-like Kunitz inhibitor peptides from the tapeworm, Echinococcus granulosus, with potential anti-cancer activity
Source: Sci Rep. 2023 Jul 15;13:11465. doi: 10.1038/s41598-023-38159-w (PMC10349847; doi:10.1038/s41598-023-38159-w)
Supplement: Supplementary file 1 — Supplementary Information 1. [file 41598_2023_38159_MOESM1_ESM.xlsx]

## Sheet: Sheet1
Predicted active residues in EAG1 for protein-protein Docking
Chain A			Chain B			Chain C			Chain D
SER240, PHE241, LYS242, THR243			SER240, PHE241, VAL248, SER325			SER240, PHE241, VAL248, SER325			SER240, PHE241, VAL248, SER325
GLN245, ASN246, ASN247, VAL248			VAL328, LEU331, LEU334, VAL337			VAL328, LEU331, LEU334, VAL337			VAL328, LEU331, LEU334, VAL337
ALA249, ILE309, ASN310, ALA311			LYS340, LEU341, ASP342, HIS343			LYS340, LEU341, ASP342, HIS343			LYS340, LEU341, ASP342, HIS343
PHE312, GLU313, ASN314, VAL315			TYR344, PRO412, SER413, ILE419			TYR344, SER413, ILE419, PRO439			TYR344, PRO412, SER413, ILE419
GLU317, GLY318, ILE319, SER320			PRO439, SER440, ASP442, ILE443			SER440, ASP442, ILE443, LYS445			PRO439, SER440, ASP442, ILE443
SER321, LEU322, PHE323, SER324			LYS445, ILE446, GLN472, MET473			ILE446, GLN472, MET473, TYR474			LYS445, ILE446, GLN472, MET473
SER325, LEU326, LYS327, VAL328						ALA475			TYR474, ALA475
VAL329, ARG330, LEU331, LEU332
LEU334, VAL337, ALA338, LYS340
LEU341, ASP342, HIS343, TYR344
ILE345,ASN406, PRO412, SER413
ASN415, TYR418, ILE419, SER420
LEU422, TYR423, MET426, SER428
THR430, SER431, VAL432, GLY433
PHE434, GLY435, ASN436, ALA438
PRO439, SER440, ASP442, ILE443
LYS445, ILE446, VAL449, ALA450
MET452, MET453, ILE454, SER456
LEU457, LEU458, TYR459, ALA460
THR461, PHE463, GLY464, VAL466
GLN472, MET473, TYR474, ALA475
Predicted active residues in Kunitz4 for protein-protein Docking
MET1, THR2, LYS3, LEU4, LEU5, LEU6, ALA8, LEU9, MET10, LEU11, LEU12, VAL14, VAL15, TYR16, LEU17, SER18, GLN19, ARG21, VAL22, ASN23, ILE24, CYS25, ASN26, LEU27, PRO28, ILE29, GLU30, LYS31, GLY32, GLN33, CYS34, ARG35, SER36, ARG37, VAL38, LYS39, VAL40, ASN44, PRO45, SER46, GLY47, SER49, CYS51, PHE53, SER56, GLY57, CYS58, GLY59, GLY60, ASN61, ASN63, ARG64, HIS67, LYS72, LYS83, HIS84
