# Supplementary material for: Design of ion channel blocking, toxin-like Kunitz inhibitor peptides from the tapeworm, Echinococcus granulosus, with potential anti-cancer activity
Source: Sci Rep. 2023 Jul 15;13:11465. doi: 10.1038/s41598-023-38159-w (PMC10349847; doi:10.1038/s41598-023-38159-w)
Supplement: Supplementary file 2 — Supplementary Information 2. [file 41598_2023_38159_MOESM2_ESM.xlsx]

## Sheet: Sheet1
Residues	MM Energy ±dev/error	Polar Energy ±dev/error	Apolar Energy ±dev/error	Total Energy ±dev/error
MET-1	-280.5147 0.2967	82.9897 0.1151	-3.7709 0.0072	-201.2940 0.2398
THR-2	-39.7924 0.0767	8.2775 0.0180	-2.3770 0.0047	-33.8915 0.0686
LYS-3	-303.7131 0.2148	125.3973 0.1118	-3.2549	-181.5792 0.1819
LEU-4	-13.8274 0.0433	1.4162 0.0077	-0.9810 0.0073	-13.3891 0.0421
LEU-5	-6.0760 0.0277	1.4232 0.0097	-0.4837 0.0068	-5.1360 0.0254
LEU-6	-14.5581 0.0413	0.4103 0.0052	-1.3421 0.0062	-15.4898 0.0423
PRO-7	-7.4781 0.0422	0.1128 0.0041	-0.7912 0.0062	-8.1558 0.0439
ALA-8	-2.5390 0.0251	0.1008 0.0037	-0.0464 0.0040	-2.4852 0.0258
LEU-9	-10.0517 0.0436	0.2852 0.0041	-0.8206 0.0091	-10.5898 0.0499
MET-10	-10.6683 0.0692	1.0311 0.0135	-0.9115 0.0100	-10.5449 0.0677
LEU-11	-9.2624 0.0392	-0.0003 0.0042	-0.8732 0.0072	-10.1349 0.0416
LEU-12	-15.8778 0.0820	1.9479 0.0164	-1.7241 0.0084	-15.6572 0.0739
CYS-13	-11.3830 0.0604	1.3335 0.0118	-1.2429 0.0062	-11.2938 0.0553
VAL-14	-2.9618 0.0195	0.2025 0.0072	-0.0495 0.0042	-2.8100 0.0169
VAL-15	-13.9420 0.0327	0.2121 0.0066	-1.5210 0.0052	-15.2493 0.0320
TYR-16	-3.9950 0.0264	-0.0426 0.0137	-0.2627 0.0047	-4.3000 0.0200
LEU-17	-17.8513 0.0365	0.7308 0.0036	-1.6841 0.0053	-18.8038 0.0357
SER-18	-16.2757 0.0516	4.7656 0.0119	-1.3625 0.0051	-12.8722 0.0475
GLN-19	-47.3226 0.1299	14.4268 0.0401	-3.1104 0.0063	-36.0005 0.1072
GLY-20	-3.8348 0.0143	0.9906 0.0052	0.0014 0.0022	-2.8424 0.0121
ARG-21	-295.5255 0.3127	62.2019 0.1702	-1.4906 0.0090	-234.8208 0.1923
VAL-22	-10.9277 0.0348	0.9365 0.0069	-0.8282 0.0047	-10.8208 0.0322
ASN-23	-9.7458 0.0422	3.8486 0.0245	-0.9083 0.0053	-6.8063 0.0408
ILE-24	-6.2885 0.0224	1.0467 0.0057	-0.0682 0.0055	-5.3098 0.0201
CYS-25	-8.0150 0.0388	1.2641 0.0139	-0.0887 0.0036	-6.8384 0.0300
ASN-26	-22.0527 0.1190	8.4903 0.0406	-1.8962 0.0079	-15.4650 0.0968
LEU-27	-17.1436 0.0387	0.6258 0.0047	-1.2814 0.0053	-17.7983 0.0391
PRO-28	-27.7003 0.0646	3.0276 0.0115	-2.6852 0.0044	-27.3611 0.0591
ILE-29	-15.7458 0.0563	2.5542 0.0120	-1.0909 0.0062	-14.2835 0.0538
GLU-30	183.3962 0.2090	-23.8533 0.0790	-1.4326 0.0046	158.1144 0.1737
LYS-31	-271.9803 0.1988	64.1736 0.1115	-2.4035 0.0050	-210.2066 0.1690
GLY-32	0.4179 0.0132	-1.7059 0.0083	-0.0097 0.0011	-1.2977 0.0118
GLN-33	-18.4381 0.0569	5.1172 0.0144	-2.2826 0.0048	-15.6081 0.0516
CYS-34	-3.6940 0.0129	0.9141 0.0039	-0.1187 0.0023	-2.8990 0.0134
ARG-35	-250.7863 0.3560	78.5861 0.3266	-2.6797 0.0121	-174.9108 0.1949
SER-36	-1.2038 0.0192	0.4007 0.0089	-0.0390 0.0032	-0.8417 0.0169
ARG-37	-225.3969 0.1655	61.3019 0.1879	-1.6545 0.0077	-165.7443 0.1729
VAL-38	-0.2948 0.0047	-0.1730 0.0021	-0.0023 0.0040	-0.4702 0.0060
LYS-39	-212.1359 0.1566	22.9095 0.1179	-0.0252 0.0047	-189.2435 0.1426
VAL-40	-0.5534 0.0046	0.1139 0.0022	-0.0021 0.0035	-0.4416 0.0056
TYR-41	-0.3388 0.0118	0.0041 0.0039	0.0071 0.0039	-0.3278 0.0116
GLY-42	-0.6720 0.0039	0.1029 0.0017	0.0019 0.0016	-0.5671 0.0040
TYR-43	-4.0044 0.0297	0.3203 0.0106	-0.2133 0.0053	-3.8976 0.0256
ASN-44	-5.3362 0.0483	1.2090 0.0284	-0.3678 0.0048	-4.4968 0.0357
PRO-45	-10.3616 0.0576	1.1918 0.0084	-1.3874 0.0090	-10.5594 0.0594
SER-46	-16.7558 0.0785	4.8771 0.0238	-1.9936 0.0059	-13.8711 0.0663
LYS-47	-231.5552 0.3164	50.1077 0.3800	-1.0398 0.0095	-182.4773 0.2537
GLY-48	-2.4100 0.0172	0.6316 0.0054	-0.2529 0.0033	-2.0306 0.0166
SER-49	-0.7601 0.0102	-0.1855 0.0051	-0.0026 0.0027	-0.9482 0.0094
CYS-50	-1.0858 0.0044	0.2093 0.0022	-0.0033 0.0022	-0.8796 0.0043
GLU-51	210.2656 0.1646	-24.6182 0.1223	-0.2711 0.0055	185.3734 0.1286
ARG-52	-198.0703 0.1095	20.7827 0.0619	-0.0271 0.0042	-177.3141 0.1074
PHE-53	-9.9701 0.0389	0.7991 0.0040	-1.4184 0.0063	-10.5894 0.0406
THR-54	-7.5346 0.0334	1.8893 0.0182	-0.9649 0.0062	-6.6130 0.0335
TYR-55	-3.7748 0.0117	0.1708 0.0032	-0.0169 0.0026	-3.6211 0.0110
SER-56	-3.4526 0.0216	2.3058 0.0137	-0.5227 0.0040	-1.6690 0.0216
GLY-57	-0.7640 0.0071	0.1664 0.0037	-0.0045 0.0021	-0.6023 0.0056
CYS-58	-3.9818 0.0181	0.2751 0.0026	-0.1595 0.0024	-3.8668 0.0176
GLY-59	-4.4833 0.0228	0.7145 0.0065	-0.6750 0.0026	-4.4418 0.0226
GLY-60	-6.2931 0.0344	1.3204 0.0107	-0.4490 0.0033	-5.4204 0.0303
ASN-61	-23.1915 0.0812	8.5761 0.0258	-1.9331 0.0056	-16.5497 0.0791
GLY-62	-1.4241 0.0098	0.0799 0.0023	-0.0069 0.0027	-1.3510 0.0098
ASN-63	-3.1559 0.0201	1.1700 0.0098	-0.1754 0.0039	-2.1612 0.0206
ARG-64	-210.6581 0.1118	29.9685 0.0498	-0.0547 0.0042	-180.7471 0.1057
PHE-65	-1.5985 0.0071	0.2159 0.0023	-0.0080 0.0038	-1.3903 0.0076
LYS-66	-197.5233 0.1791	26.7990 0.2184	-0.2333 0.0068	-170.9582 0.2221
HIS-67	-1.8983 0.0653	0.9522 0.0341	-0.6234 0.0072	-1.5704 0.0483
LYS-68	-197.3624 0.1236	20.0969 0.0605	-0.0003 0.0038	-177.2710 0.1025
ARG-69	-216.2362 0.2095	45.2136 0.3391	-1.0491 0.0117	-172.0817 0.2565
ASP-70	202.8862 0.2021	-21.9011 0.1174	-0.2721 0.0045	180.7093 0.1742
CYS-71	1.5879 0.0088	-0.6243 0.0036	-0.0026 0.0021	0.9608 0.0072
LYS-72	-213.6031 0.1766	22.3495 0.0919	-0.0567 0.0042	-191.3034 0.1648
ARG-73	-238.9504 0.1939	34.1335 0.0932	-0.3870 0.0058	-205.2056 0.2086
ILE-74	1.6050 0.0146	-1.0121 0.0051	0.0107 0.0043	0.6042 0.0119
CYS-75	-0.7085 0.0265	-0.2238 0.0116	-0.0037 0.0025	-0.9360 0.0188
GLY-76	-3.3003 0.0373	0.4332 0.0134	-0.3952 0.0048	-3.2622 0.0308
LYS-77	-334.9030 0.4903	122.2061 0.3252	-3.2751	-215.9674 0.3167
SER-78	-9.2565 0.0666	2.0536 0.0218	-0.6328 0.0062	-7.8339 0.0543
SER-79	-22.6267 0.0678	3.4289 0.0224	-1.1122 0.0045	-20.3077 0.0576
GLN-80	-60.9671 0.2316	15.3502 0.0507	-3.2195 0.0065	-48.8432 0.1955
LYS-81	-365.2523 0.3786	135.7690 0.2206	-3.7657 0.0070	-233.2449 0.3433
LYS-82	-281.7410 0.2251	50.4089 0.1051	-1.4768 0.0077	-232.8062 0.1669
LYS-83	-279.5127 0.2323	85.0514 0.3161	-2.5704 0.0095	-197.0176 0.2509
HIS-84	226.8520 0.1672	-26.6170 0.1337	-1.9923 0.0091	198.2389 0.1530
